# Supplementary material for: Accuracy-Risk Trade-Off Due to Social Learning in Crowd-Sourced Financial Predictions
Source: Entropy (Basel). 2021 Jun 24;23(7):801. doi: 10.3390/e23070801 (PMC8307866; doi:10.3390/e23070801)
Supplement: Supplementary file 1 [file entropy-23-00801-s001.zip]

Archive with 1 entries (1 files):
- entropy-1253219-supplementary.pdf
